# Supplementary material for: Dietary Intake Among Community-Dwelling Adults Aged 55 Years and Older in the Central Division, Fiji
Source: Nutrients. 2026 Jul 17;18(14):2354. doi: 10.3390/nu18142354 (PMC13415802; doi:10.3390/nu18142354)
Supplement: Supplementary file 1 [file nutrients-18-02354-s001.zip]

Archive with 1 entries (1 files):
- nutrients-4327087-supplementary.pdf
